# Supplementary material for: Essential reporting items within a law enforcement recruit injury and physical performance database: A modified Delphi study
Source: JSAMS Plus. 2023 Sep 2;2:100035. doi: 10.1016/j.jsampl.2023.100035 (PMC13008423; doi:10.1016/j.jsampl.2023.100035)
Supplement: Multimedia component 2 [file mmc2.xlsx]

## Sheet: Sheet1
Surname	First Name	Squad	Health Condition Type	Diagnosis (provided by doctor or physio)	Physical Injury Region	Physical Injury Type	Physical Injury Side	Health Condition Onset	Health Condition Severity	Did the Health Condition result in missing operational skills training?	How far into training the Health Condition occurred (days)	How long the Health Condition required modified training, if any (days)	How long the Health Condition required absenteism, if any (days)	Mechanism of Health Condition	Mechanism of Health Condition: did the injury occur within 60 minutes of sitting?	Mechanism of Health Condition: did the injury occur following a minimum of one week without physical training?	Equipment worn when Health Condition occurred	Activity of Health Condition	Activity of Health Condition: Health Condition occurred whilst recruit was on deployment in the field?	Activity of Health Condition: Health Condition occurred whilst recruit was performing a hazardous activity (e.g., obstacle course)?	Please list any environmental factors likely to have contributed to the Health Condition (e.g., temperature, weather, etc)	Please list any rehabilitation requirements of modifications	Is the recruit being managed by appropriate healthcare professionals (e.g., physio or doctor)?

## Sheet: Validation codes
Physical	Left	Acute (Present for less than 3 months)	Medical attention (required to see doctor or physio)	Head	Muscle injury	Non-contact	Yes	Physical training uniform	Physical Training (Instructor led)
Psychological	Right	Chronic (Present for greater than 3 months)	Time-loss (had to miss or modify academy training)	Neck	Muscle contusion	Contact (with a person)	No	Blues	Physical Training (Unqualified instructor led)
Illness	Bilateral	Acute on Chronic (Flare up on injury present for greater than 3 months)	Absenteism (Unable to attend academy due to injury)	Shoulder	Muscle compartment syndrome	Contact (with an object)		Accoutrements	Physical Training (Unsupervised in own time)
	No applicable	Unsure		Upper arm	Tendinopathy	Not applicable		Accoutrements and body armour	External to academy
		Not applicable		Elbow	Tendon rupture			Riot equipment	Unknown
				Forearm	Brain/Spinal cord injury			Other	Operational skills training
				Wrist	Peripheral nerve Injury			Not applicable	Empty hand training
				Hand	Fracture				Scenario Training
				Chest	Bone stress injury				Driver training
				Thoracic spine	Bone contusion				Other (academy training)
				Lumbosacral	Avascular necrosis				Other
				Abdomen	Physis injury
				Hip/groin	Cartilage injury
				Thigh	Arthritis
				Knee	Synovitis/Capsulitis
				Lower leg	Bursitis
				Ankle	Joint sprain (ligament tear or acute instability episode)
				Foot	Chronic instability
				Region unspecified	Contusion (superficial)
				Single injury crossing two or more regions	Laceration
					Abrasion
					Vascular trauma
					Stump injury
					Organ trauma
					Injury without tissue type specified
