# Supplementary material for: Essential reporting items within a law enforcement recruit injury and physical performance database: A modified Delphi study
Source: JSAMS Plus. 2023 Sep 2;2:100035. doi: 10.1016/j.jsampl.2023.100035 (PMC13008423; doi:10.1016/j.jsampl.2023.100035)
Supplement: Multimedia component 3 [file mmc3.xlsx]

## Sheet: Sheet1
Surname	First Name	Squad	Age (Years)	Sex	Gender	Ethnicity	Height (m)	Weight (kg)	BMI	Occupational History	Previous employment in military/ paramilitary	Previous employment in health/ fitness industry	Recruit Medical History	Family Medical History	Recruit Musculoskeletal Injury History (injuries that required missing > one week of work/sport in the past 2 years)	Recruit Musculoskeletal Injury History (injuries that required surgery or hospitalisation)	Physical activity levels PRIOR to academy (physical activity type and sessions per week)	Physical activity levels AFTER starting at the academy (physical activity type and sessions per week)	DASS Score	Current Medications	Smoking/ vaping status
									#DIV/0!
									#DIV/0!
									#DIV/0!
									#DIV/0!
									#DIV/0!
									#DIV/0!
									#DIV/0!
									#DIV/0!
									#DIV/0!
									#DIV/0!
									#DIV/0!
									#DIV/0!
									#DIV/0!
									#DIV/0!
									#DIV/0!
									#DIV/0!
									#DIV/0!
									#DIV/0!
									#DIV/0!
									#DIV/0!
									#DIV/0!
									#DIV/0!
									#DIV/0!
									#DIV/0!
									#DIV/0!
									#DIV/0!
									#DIV/0!
									#DIV/0!
									#DIV/0!
									#DIV/0!
									#DIV/0!
									#DIV/0!
									#DIV/0!
									#DIV/0!
									#DIV/0!
									#DIV/0!
									#DIV/0!
									#DIV/0!
									#DIV/0!
									#DIV/0!
									#DIV/0!
									#DIV/0!
									#DIV/0!
									#DIV/0!
									#DIV/0!
									#DIV/0!
									#DIV/0!
									#DIV/0!
									#DIV/0!
									#DIV/0!
									#DIV/0!
									#DIV/0!
									#DIV/0!
									#DIV/0!
									#DIV/0!
									#DIV/0!
									#DIV/0!
									#DIV/0!
									#DIV/0!
									#DIV/0!
									#DIV/0!
									#DIV/0!
									#DIV/0!
									#DIV/0!
									#DIV/0!
									#DIV/0!
									#DIV/0!
									#DIV/0!
									#DIV/0!
									#DIV/0!
									#DIV/0!
									#DIV/0!
									#DIV/0!
									#DIV/0!
									#DIV/0!
									#DIV/0!
									#DIV/0!
									#DIV/0!
									#DIV/0!
									#DIV/0!
									#DIV/0!
									#DIV/0!
									#DIV/0!
									#DIV/0!
									#DIV/0!
									#DIV/0!
									#DIV/0!
									#DIV/0!
									#DIV/0!
									#DIV/0!
									#DIV/0!
									#DIV/0!
									#DIV/0!
									#DIV/0!
									#DIV/0!
									#DIV/0!
									#DIV/0!
									#DIV/0!
									#DIV/0!
									#DIV/0!
									#DIV/0!
									#DIV/0!
									#DIV/0!
									#DIV/0!
									#DIV/0!
									#DIV/0!
									#DIV/0!
									#DIV/0!
									#DIV/0!
									#DIV/0!
									#DIV/0!
									#DIV/0!
									#DIV/0!
									#DIV/0!
									#DIV/0!
									#DIV/0!
									#DIV/0!
									#DIV/0!
									#DIV/0!
									#DIV/0!
									#DIV/0!
									#DIV/0!
									#DIV/0!
									#DIV/0!
									#DIV/0!
									#DIV/0!
									#DIV/0!
									#DIV/0!
									#DIV/0!
									#DIV/0!
									#DIV/0!
									#DIV/0!
									#DIV/0!
									#DIV/0!
									#DIV/0!
									#DIV/0!
									#DIV/0!
									#DIV/0!
									#DIV/0!
									#DIV/0!
									#DIV/0!
									#DIV/0!
									#DIV/0!
									#DIV/0!
									#DIV/0!
									#DIV/0!
									#DIV/0!
									#DIV/0!
									#DIV/0!
									#DIV/0!
									#DIV/0!
									#DIV/0!
									#DIV/0!
									#DIV/0!
									#DIV/0!
									#DIV/0!
									#DIV/0!
									#DIV/0!
									#DIV/0!
									#DIV/0!
									#DIV/0!
									#DIV/0!
									#DIV/0!
									#DIV/0!
									#DIV/0!
									#DIV/0!
									#DIV/0!
									#DIV/0!
									#DIV/0!
									#DIV/0!
									#DIV/0!
									#DIV/0!
									#DIV/0!
									#DIV/0!
									#DIV/0!
									#DIV/0!
									#DIV/0!
									#DIV/0!
									#DIV/0!
									#DIV/0!
									#DIV/0!
									#DIV/0!
									#DIV/0!
									#DIV/0!
									#DIV/0!
									#DIV/0!
									#DIV/0!
									#DIV/0!
									#DIV/0!
									#DIV/0!
									#DIV/0!
									#DIV/0!
									#DIV/0!
									#DIV/0!
									#DIV/0!
									#DIV/0!
									#DIV/0!
									#DIV/0!
									#DIV/0!
									#DIV/0!
									#DIV/0!
									#DIV/0!
									#DIV/0!
									#DIV/0!
									#DIV/0!
									#DIV/0!
									#DIV/0!
									#DIV/0!
									#DIV/0!
									#DIV/0!
									#DIV/0!
									#DIV/0!
									#DIV/0!
									#DIV/0!
									#DIV/0!
									#DIV/0!
									#DIV/0!
									#DIV/0!
									#DIV/0!
									#DIV/0!
									#DIV/0!
									#DIV/0!
									#DIV/0!
									#DIV/0!
									#DIV/0!
									#DIV/0!
									#DIV/0!
									#DIV/0!
									#DIV/0!
									#DIV/0!
									#DIV/0!
									#DIV/0!
									#DIV/0!
									#DIV/0!
									#DIV/0!
									#DIV/0!
									#DIV/0!
									#DIV/0!
									#DIV/0!
									#DIV/0!
									#DIV/0!
									#DIV/0!
									#DIV/0!
									#DIV/0!
									#DIV/0!
									#DIV/0!
									#DIV/0!
									#DIV/0!
									#DIV/0!
									#DIV/0!
									#DIV/0!
									#DIV/0!
									#DIV/0!
									#DIV/0!
									#DIV/0!
									#DIV/0!
									#DIV/0!
									#DIV/0!
									#DIV/0!
									#DIV/0!
									#DIV/0!
									#DIV/0!
									#DIV/0!
									#DIV/0!
									#DIV/0!
									#DIV/0!
									#DIV/0!
									#DIV/0!
									#DIV/0!
									#DIV/0!
									#DIV/0!
									#DIV/0!
									#DIV/0!
									#DIV/0!
									#DIV/0!
									#DIV/0!
									#DIV/0!
									#DIV/0!
									#DIV/0!
									#DIV/0!
									#DIV/0!
									#DIV/0!
									#DIV/0!
									#DIV/0!
									#DIV/0!
									#DIV/0!
									#DIV/0!
									#DIV/0!
									#DIV/0!
									#DIV/0!
									#DIV/0!
									#DIV/0!
									#DIV/0!
									#DIV/0!
									#DIV/0!
									#DIV/0!
									#DIV/0!
									#DIV/0!
									#DIV/0!
									#DIV/0!
									#DIV/0!
									#DIV/0!
									#DIV/0!
									#DIV/0!
									#DIV/0!
									#DIV/0!
									#DIV/0!
									#DIV/0!
									#DIV/0!
									#DIV/0!
									#DIV/0!
									#DIV/0!
									#DIV/0!
									#DIV/0!
									#DIV/0!
									#DIV/0!
									#DIV/0!
									#DIV/0!
									#DIV/0!
									#DIV/0!
									#DIV/0!
									#DIV/0!
									#DIV/0!
									#DIV/0!
									#DIV/0!
									#DIV/0!
									#DIV/0!
									#DIV/0!
									#DIV/0!
									#DIV/0!
									#DIV/0!
									#DIV/0!
									#DIV/0!
									#DIV/0!
									#DIV/0!
									#DIV/0!
									#DIV/0!
									#DIV/0!
									#DIV/0!
									#DIV/0!
									#DIV/0!
									#DIV/0!
									#DIV/0!
									#DIV/0!
									#DIV/0!
									#DIV/0!
									#DIV/0!
									#DIV/0!
									#DIV/0!
									#DIV/0!
									#DIV/0!
									#DIV/0!
									#DIV/0!
									#DIV/0!
									#DIV/0!
									#DIV/0!
									#DIV/0!
									#DIV/0!
									#DIV/0!
									#DIV/0!
									#DIV/0!
									#DIV/0!
									#DIV/0!
									#DIV/0!
									#DIV/0!
									#DIV/0!
									#DIV/0!
									#DIV/0!
									#DIV/0!
									#DIV/0!
									#DIV/0!
									#DIV/0!
									#DIV/0!
									#DIV/0!
									#DIV/0!
									#DIV/0!
									#DIV/0!
									#DIV/0!
									#DIV/0!
									#DIV/0!
									#DIV/0!
									#DIV/0!
									#DIV/0!
									#DIV/0!
									#DIV/0!
									#DIV/0!
									#DIV/0!
									#DIV/0!
									#DIV/0!
									#DIV/0!
									#DIV/0!
									#DIV/0!
									#DIV/0!
									#DIV/0!
									#DIV/0!
									#DIV/0!
									#DIV/0!
									#DIV/0!
									#DIV/0!
									#DIV/0!
									#DIV/0!
									#DIV/0!
									#DIV/0!
									#DIV/0!
									#DIV/0!
									#DIV/0!
									#DIV/0!
									#DIV/0!
									#DIV/0!
									#DIV/0!
									#DIV/0!
									#DIV/0!
									#DIV/0!
									#DIV/0!
									#DIV/0!
									#DIV/0!
									#DIV/0!
									#DIV/0!
									#DIV/0!
									#DIV/0!
									#DIV/0!
									#DIV/0!
									#DIV/0!
									#DIV/0!
									#DIV/0!
									#DIV/0!
									#DIV/0!
									#DIV/0!
									#DIV/0!
									#DIV/0!
									#DIV/0!
									#DIV/0!
									#DIV/0!
									#DIV/0!
									#DIV/0!
									#DIV/0!
									#DIV/0!
									#DIV/0!
									#DIV/0!
									#DIV/0!
									#DIV/0!
									#DIV/0!
									#DIV/0!
									#DIV/0!
									#DIV/0!
									#DIV/0!
									#DIV/0!
									#DIV/0!
									#DIV/0!
									#DIV/0!
									#DIV/0!
									#DIV/0!
									#DIV/0!
									#DIV/0!
									#DIV/0!
									#DIV/0!
									#DIV/0!
									#DIV/0!
									#DIV/0!
									#DIV/0!
									#DIV/0!
									#DIV/0!
									#DIV/0!
									#DIV/0!
									#DIV/0!
									#DIV/0!
									#DIV/0!
									#DIV/0!
									#DIV/0!
									#DIV/0!
									#DIV/0!
									#DIV/0!
									#DIV/0!
									#DIV/0!
									#DIV/0!
									#DIV/0!
									#DIV/0!
									#DIV/0!
									#DIV/0!
									#DIV/0!
									#DIV/0!
									#DIV/0!
									#DIV/0!
									#DIV/0!
									#DIV/0!
									#DIV/0!
									#DIV/0!
									#DIV/0!
									#DIV/0!
									#DIV/0!
									#DIV/0!
									#DIV/0!
									#DIV/0!
									#DIV/0!
									#DIV/0!
									#DIV/0!
									#DIV/0!
									#DIV/0!
									#DIV/0!
									#DIV/0!
									#DIV/0!
									#DIV/0!
									#DIV/0!
									#DIV/0!
									#DIV/0!
									#DIV/0!
									#DIV/0!
									#DIV/0!
									#DIV/0!
									#DIV/0!
									#DIV/0!
									#DIV/0!
									#DIV/0!
									#DIV/0!
									#DIV/0!
									#DIV/0!
									#DIV/0!
									#DIV/0!
									#DIV/0!
									#DIV/0!
									#DIV/0!
									#DIV/0!
									#DIV/0!
									#DIV/0!
									#DIV/0!
									#DIV/0!
									#DIV/0!
									#DIV/0!
									#DIV/0!
									#DIV/0!
									#DIV/0!
									#DIV/0!
									#DIV/0!
									#DIV/0!
									#DIV/0!
									#DIV/0!
									#DIV/0!
									#DIV/0!
									#DIV/0!
									#DIV/0!
									#DIV/0!
									#DIV/0!
									#DIV/0!
									#DIV/0!
									#DIV/0!
									#DIV/0!
									#DIV/0!
									#DIV/0!
									#DIV/0!
									#DIV/0!
									#DIV/0!
									#DIV/0!
									#DIV/0!
									#DIV/0!
									#DIV/0!
									#DIV/0!
									#DIV/0!
									#DIV/0!
									#DIV/0!
									#DIV/0!
									#DIV/0!
									#DIV/0!
									#DIV/0!
									#DIV/0!
									#DIV/0!
									#DIV/0!
									#DIV/0!
									#DIV/0!
									#DIV/0!
									#DIV/0!
									#DIV/0!
									#DIV/0!
									#DIV/0!
									#DIV/0!
									#DIV/0!
									#DIV/0!
									#DIV/0!
									#DIV/0!
									#DIV/0!
									#DIV/0!
									#DIV/0!
									#DIV/0!
									#DIV/0!
									#DIV/0!
									#DIV/0!
									#DIV/0!
									#DIV/0!
									#DIV/0!
									#DIV/0!
									#DIV/0!
									#DIV/0!
									#DIV/0!
									#DIV/0!
									#DIV/0!
									#DIV/0!
									#DIV/0!
									#DIV/0!
									#DIV/0!
									#DIV/0!
									#DIV/0!
									#DIV/0!
									#DIV/0!
									#DIV/0!
									#DIV/0!
									#DIV/0!
									#DIV/0!
									#DIV/0!
									#DIV/0!
									#DIV/0!
									#DIV/0!
									#DIV/0!
									#DIV/0!
									#DIV/0!
									#DIV/0!
									#DIV/0!
									#DIV/0!
									#DIV/0!
									#DIV/0!
									#DIV/0!
									#DIV/0!
									#DIV/0!
									#DIV/0!
									#DIV/0!
									#DIV/0!
									#DIV/0!
									#DIV/0!
									#DIV/0!
									#DIV/0!
									#DIV/0!
									#DIV/0!
									#DIV/0!
									#DIV/0!
									#DIV/0!
									#DIV/0!
									#DIV/0!
									#DIV/0!
									#DIV/0!
									#DIV/0!
									#DIV/0!
									#DIV/0!
									#DIV/0!
									#DIV/0!
									#DIV/0!
									#DIV/0!
									#DIV/0!
									#DIV/0!
									#DIV/0!
									#DIV/0!
									#DIV/0!
									#DIV/0!
									#DIV/0!
									#DIV/0!
									#DIV/0!
									#DIV/0!
									#DIV/0!
									#DIV/0!
									#DIV/0!
									#DIV/0!
									#DIV/0!
									#DIV/0!
									#DIV/0!
									#DIV/0!
									#DIV/0!
									#DIV/0!
									#DIV/0!
									#DIV/0!
									#DIV/0!
									#DIV/0!
									#DIV/0!
									#DIV/0!
									#DIV/0!
									#DIV/0!
									#DIV/0!
									#DIV/0!
									#DIV/0!
									#DIV/0!
									#DIV/0!
									#DIV/0!
									#DIV/0!
									#DIV/0!
									#DIV/0!
									#DIV/0!
									#DIV/0!
									#DIV/0!
									#DIV/0!
									#DIV/0!
									#DIV/0!
									#DIV/0!
									#DIV/0!
									#DIV/0!
									#DIV/0!
									#DIV/0!
									#DIV/0!
									#DIV/0!
									#DIV/0!
									#DIV/0!
									#DIV/0!
									#DIV/0!
									#DIV/0!
									#DIV/0!
									#DIV/0!
									#DIV/0!
									#DIV/0!
									#DIV/0!
									#DIV/0!
									#DIV/0!
									#DIV/0!
									#DIV/0!
									#DIV/0!
									#DIV/0!
									#DIV/0!
									#DIV/0!
									#DIV/0!
									#DIV/0!
									#DIV/0!
									#DIV/0!
									#DIV/0!
									#DIV/0!
									#DIV/0!
									#DIV/0!
									#DIV/0!
									#DIV/0!
									#DIV/0!
									#DIV/0!
									#DIV/0!
									#DIV/0!
									#DIV/0!
									#DIV/0!
									#DIV/0!
									#DIV/0!
									#DIV/0!
									#DIV/0!
									#DIV/0!
									#DIV/0!
									#DIV/0!
									#DIV/0!
									#DIV/0!
									#DIV/0!
									#DIV/0!
									#DIV/0!
									#DIV/0!
									#DIV/0!
									#DIV/0!
									#DIV/0!
									#DIV/0!
									#DIV/0!
									#DIV/0!
									#DIV/0!
									#DIV/0!
									#DIV/0!
									#DIV/0!
									#DIV/0!
									#DIV/0!
									#DIV/0!
									#DIV/0!
									#DIV/0!
									#DIV/0!
									#DIV/0!
									#DIV/0!
									#DIV/0!
									#DIV/0!
									#DIV/0!
									#DIV/0!
									#DIV/0!
									#DIV/0!
									#DIV/0!
									#DIV/0!
									#DIV/0!
									#DIV/0!
									#DIV/0!
									#DIV/0!
									#DIV/0!
									#DIV/0!
									#DIV/0!
									#DIV/0!
									#DIV/0!
									#DIV/0!
									#DIV/0!
									#DIV/0!
									#DIV/0!
									#DIV/0!
									#DIV/0!
									#DIV/0!
									#DIV/0!
									#DIV/0!
									#DIV/0!
									#DIV/0!
									#DIV/0!
									#DIV/0!
									#DIV/0!
									#DIV/0!
									#DIV/0!
									#DIV/0!
									#DIV/0!
									#DIV/0!
									#DIV/0!
									#DIV/0!
									#DIV/0!
									#DIV/0!
									#DIV/0!
									#DIV/0!
									#DIV/0!
									#DIV/0!
									#DIV/0!
									#DIV/0!
									#DIV/0!
									#DIV/0!
									#DIV/0!
									#DIV/0!
									#DIV/0!
									#DIV/0!
									#DIV/0!
									#DIV/0!
									#DIV/0!
									#DIV/0!
									#DIV/0!
									#DIV/0!

## Sheet: Sheet2
Male	Woman	Physically occupation	Yes
Female	Man	Sedentary occupation	No
Intersex	Non-binary
	Prefer not to say
